# Supplementary material for: Bioinformatic Analysis of Actin-Binding Proteins in the Nucleolus During Heat Shock
Source: Genes (Basel). 2024 Dec 9;15(12):1580. doi: 10.3390/genes15121580 (PMC11675300; doi:10.3390/genes15121580)
Supplement: Supplementary file 1 [file genes-15-01580-s001.zip]

Archive with 4 entries (4 files):
- Second Revise supplementary information Genes.pdf
- Supplementary file S1 Torii heatshock proteo analysis 1.xlsx
- Supplementary video S1 HeLa nAC-GFP 42dC 1 h-37dC 1 h Live GFP.avi
- Supplementary video S2  HeLa nAC-GFP 42dC 1 h-37dC 1 h Live DIC.avi
