# Supplementary material for: Bioinformatic Analysis of Actin-Binding Proteins in the Nucleolus During Heat Shock
Source: Genes (Basel). 2024 Dec 9;15(12):1580. doi: 10.3390/genes15121580 (PMC11675300; doi:10.3390/genes15121580)
Supplement: Supplementary file 1 [file genes-15-01580-s001.zip › Supplementary file S1 Torii heatshock proteo analysis 1.xlsx]

## Sheet: Heat shock fold change
Proteins increased more than 1.5-fold			Proteins reduced less than 0.7-fold
Gene	Fold_Change_Protein		Gene	Fold_Change_Protein
PPP2R2A	2752.5		ARSA	0.00123374
OSTM1	850.565		UBE2L6	0.00138895
RAB33A	641.564		PDIA5	0.0019488
DR1	432.114		PXMP2	0.00197657
IFRD1	354.345		CLNS1A	0.00217276
TMED3	340.61		LOC100290509	0.00282834
TMEM185B	327.295		MGST1	0.00328484
GSTZ1	321.689		RIC8A	0.00351085
UBE2G1	307.175		NDUFB10	0.00354936
ABHD2	302.04		AGFG1	0.00383035
LOC407835	300.474		C3orf37	0.00428649
CAV2	294.365		KCNN4	0.00465744
SLC39A1	286.965		BLOC1S2	0.00466015
DNAJB2	258.97		CCDC56	0.00482068
LOC729898	241.896		PRMT7	0.00484407
RHOB	238.46		MRPS28	0.0055724
AP3S2	233.405		SMAP2	0.00562041
TCF25	226.74		SSH3	0.00611838
ZDHHC20	225.637		GOLM1	0.00614733
MTMR6	224.11		SLC1A3	0.00811346
SNX15	223.812		MRPL20	0.00884307
PLSCR3	222.042		DAGLB	0.0092157
DNAJB5	221.549		SLC5A6	0.00930812
RNF13	215.268		NUBP2	0.00962512
CALCOCO2	210.244		COQ3	0.0101609
CCPG1	207.515		CA8	0.0128326
COMMD5	206.25		XRCC1	0.0128602
TRIOBP	205.115		POLE	0.0147028
NDFIP2	204.514		C7orf27	0.0158559
TMEM192	184.872		DPY19L1	0.022116
PDLIM7	169.231		SYNCRIP	0.0249068
C3orf1	165.263		HOOK1	0.0276341
TMPO	164.242		FBXO7	0.0399943
GAK	163.21		TPBG	0.0408466
FAM96A	153.431		SLFN5	0.0505178
CDCP1	136.463		CTSL1	0.0808343
HLA-C	134.434		PSPC1	0.0872952
LCLAT1	132.042		ARPC1A	0.0945056
CENPM	130.625		CHL1	0.0989877
UROS	116.25		TYR	0.140726
PALLD	115.973		ARHGEF11	0.149527
RABAC1	114.509		POLR2E	0.154864
CDK6	113.375		ATPAF1	0.179001
STAG1	110.202		CHD5	0.181068
SIRT2	106.369		C11orf2	0.185732
TCEAL3	99.9962		PTPRS	0.186451
MARCH5-	98.3302		YARS2	0.192574
RGPD3	87.1685		MRPS14	0.20279
UFSP2	85.0153		TARS2	0.207856
SPATS2L	78.9635		ADD1	0.218111
SRGAP1	66.6531		RCCD1	0.225929
GYPC	60.5701		POLR1A	0.226057
CTTNBP2NL	55.7841		LRRC57	0.241776
SLC30A1	55.739		ISCA1	0.245914
NUFIP2	48.8489		HELZ	0.249221
SMTN	48.145		EHBP1	0.249589
C4orf41	47.7552		TTN	0.252226
CDC20	47.1904		BCAP29	0.254069
MKRN2	45.8785		ZADH2	0.254429
POLR2J2	42.9424		PARN	0.261192
STRN3	41.8763		KDM3B	0.261278
C19orf42	37.9772		ELP4	0.268741
SCRN3	28.6671		GBP2	0.283631
RNASEH2C	28.4589		TTC35	0.284191
HUS1	28.2709		TOP2B	0.299678
SAPS1	25.6817		SLC25A11	0.303102
DNAJB4	25.5938		AP1S1	0.313343
SEPT11-	21.0757		SFRS9	0.316971
TRAPPC6B	20.6549		OSBPL3	0.320127
DNAJC6	19.026		TBC1D7	0.320748
HSP71	17.2059		ACOT8	0.322416
RERE	17.1664		NAT10	0.32345
FN1	17.1563		RABL4	0.32413
HSPA1	15.6202		MRPL14	0.332321
GPM6B	15.3009		CISD1	0.335504
FAM125A	12.6836		LRRC68	0.33807
BAIAP2	11.19		CNOT3	0.33899
LRRC8A	9.63405		STAT2	0.340036
MECR	8.86487		SDF4	0.341759
TGFB1I1	7.22271		SLC27A1	0.345073
CKAP5	6.93018		BSCL2	0.349573
IGSF3	6.51283		MATR3	0.351756
AAGAB	6.467		AIM1	0.351969
RABEP2	6.07592		ABCC2	0.35505
NRP2	5.96893		GLT	0.357448
EXOC1	5.50736		PTCD3	0.357502
RPAP1	5.0862		ARFGAP2	0.357599
COG3	4.94346		TBK1	0.360312
CLASP1	4.93298		GOLIM4	0.360534
NES	4.88776		PIGK	0.362147
C10orf57	4.68372		SBNO1	0.362559
PKN1	4.37179		DCT	0.363221
UBTD1	4.16854		NUPL1	0.366387
ITGA3	4.15991		FANCD2	0.368878
CD320	3.9413		FAM3A	0.369234
TRIP12	3.84036		WASL	0.370576
DNAJB1	3.69692		SMPD1	0.376042
HMOX1	3.66797		XRN1	0.378475
CNOT7	3.58931		CPT2	0.380949
PLIN2	3.51902		LYST	0.38534
C1orf107	3.44765		LAMC1	0.38885
NECAP2	3.37151		YES1	0.389259
UAP1	3.34134		HN1	0.394971
KIRREL	3.31153		LOC651610	0.396078
HSPA6	3.21528		SMARCA5	0.399124
MAP1LC3B	3.18313		WDR26	0.404536
EIF2AK4	3.17122		GTF2I	0.406471
SRXN1	3.0714		HERC4	0.406777
TMED1	3.00786		CTSC	0.410009
S100A13	2.96659		MRPS16	0.412458
C20orf11	2.92961		TBC1D17	0.415032
KDELR3	2.8885		GALNS	0.41772
HSPA4L	2.85592		MRPL55	0.419163
FAM134C	2.83154		RALY	0.420384
KIAA1797	2.82877		MRPS31	0.423937
CCDC50	2.79027		ITGB5	0.424107
NLE1	2.77632		GPR89A;GPR89B	0.425915
MAPRE3	2.75468		FTO	0.428469
AVL9	2.65842		AACS	0.432645
ARAP1	2.63983		PRIM2	0.437445
ATP6V0C	2.62844		PDCD4	0.437733
PRPSAP1	2.62525		WDR4	0.442937
VPS28	2.60765		TDRD7	0.444392
BAIAP2L1	2.59254		PSMD4	0.444856
STX10	2.56934		WDR12	0.447785
BST2	2.5661		NUP107	0.448074
TBC1D4	2.54066		NDUFV2	0.449169
ATP1B1	2.51868		ALDH1B1	0.451928
KCTD10	2.48467		MYO18A	0.454426
HMGCS1	2.45207		SLC25A4	0.455683
TTC4	2.43832		NRCAM	0.456231
AAMP	2.43678		GLS	0.45633
PARP1	2.42254		TIMELESS	0.457793
BZW1	2.4095		FDX1	0.462166
SYNGR2	2.40184		EIF4G1	0.462958
HSPB8	2.37971		LRPAP1	0.466026
PAAF1	2.35749		UQCRC2	0.470766
SLC33A1	2.33895		CTBP1	0.471143
SLC29A	2.29985		TSPAN6	0.474106
SELS	2.29322		TMEM194A	0.475356
SQSTM1	2.29111		MOCS2	0.476994
SERINC1	2.27583		EIF2AK2	0.477374
RRAGA	2.27155		GSTM4	0.478113
DDAH1	2.255		POLD1	0.479475
PDE6D	2.22766		SAPS3	0.480477
PHLDA2	2.21624		CDIPT	0.483029
ITGA6	2.2096		PRKRA	0.483042
SLC2A1	2.20888		WDR92	0.485022
EEF1A1	2.20308		FNTB	0.486073
RABEP1	2.18421		CTNNBL1	0.486258
HSPH1	2.18251		LACTB2	0.486763
MYD88	2.17839		STAT5B	0.486926
TLN2	2.16523		FANCI	0.487166
ADGRG1	2.16193		TRIM56	0.488598
LYSMD2	2.1568		PPOX	0.489266
APAF1	2.11306		ZDHHC13	0.489334
SLC4A2	2.11109		SORT1	0.491747
NPTN	2.09646		ASPH	0.495886
PDLIM5	2.0775		PIGT	0.497377
ALG5	2.07474		KIAA1468	0.500497
AK3L1;AK3L2	2.06324		FBL	0.513508
BRI3	2.03805		LOC100293675;LOC100290142;USMG5P1	0.517917
FBXO22OS;FBXO22	2.03693		C1orf163	0.518474
TMEM59	2.03578		MRPS17	0.520409
SDC4	2.03056		SDHA	0.520505
TK1	2.02678		TIMP2	0.521667
NUDT16	2.02088		INPP4B	0.522956
PLEKHB2	2.01915		QRICH1	0.525393
TNFRSF12A	2.01814		SGCD	0.527041
SNX17	2.00644		RRP12	0.529461
CRLF3	2.00317		CTSB	0.53099
NAPRT1	1.97935		EPDR1	0.532436
SUGT1	1.96673		BRE	0.533732
SEH1L	1.95705		NENF	0.533879
TM4SF1	1.95703		GLG1	0.533907
EXOC3	1.93973		STK39	0.536116
APP	1.93695		MAEA	0.536504
MPRIP	1.93609		TPP1	0.539136
TTC1	1.93222		TTLL12	0.539567
TAX1BP1	1.92716		NNT	0.540128
RPLP1	1.92677		C6orf211	0.540985
UBE2S	1.92408		SLC25A1	0.541231
ZYX	1.92284		UBE2K	0.541599
KCTD5	1.92187		ADI1	0.543574
COPS8	1.89425		TST	0.546817
UPF2	1.87922		LIN7C	0.547836
FDFT1	1.87864		IKBKAP	0.549952
DCBLD2	1.87636		C20orf72	0.549974
GTPBP1	1.87035		GLTP	0.550143
PTS	1.86953		CA5B	0.550188
CYTH3	1.86325		ATAD3A	0.550967
CHMP2A	1.86184		CTSZ	0.554378
P4HA2	1.85609		LZTS1	0.555973
MIA3	1.85207		PCK2	0.557172
G3BP2	1.84774		NUP133	0.560489
RRM2	1.83735		MYBBP1A	0.564191
PCYOX1L	1.8278		CLPTM1L	0.564376
HISPPD1	1.82594		MRPS9	0.56536
CLIP2	1.82575		COX5A	0.565817
RQCD1	1.82487		LPCAT3	0.566529
MOBKL3	1.8228		CPD	0.567046
TNFRSF10B	1.79931		PITRM1	0.567217
SYAP1	1.79884		CTSA	0.567289
AMPH	1.79215		RNF213	0.568318
EIF1AD	1.78681		FAP	0.569635
OSBPL11	1.78416		SCPEP1	0.570922
FAM105B	1.77257		CCDC93	0.572496
FHL2	1.77081		CSPG4	0.576281
CCND3	1.76862		SPAG5	0.577585
BAG3	1.75079		PWP1	0.578718
ZC3HAV1	1.74742		PPIL3	0.579579
LIMA1	1.74022		UQCRFS1	0.580746
TEX264	1.73518		ANKHD1;ANKHD1-EIF4EBP3	0.582473
ITGA5	1.73312		DHRS7B	0.582861
UBE2C	1.73295		SDHD	0.583195
EHD1	1.73044		PPT1	0.583369
SRA1	1.7197		SGTB	0.58561
LDLR	1.7185		SIRT1	0.588576
TES	1.70622		RNF20	0.589448
ATG3	1.69485		PPM1A	0.592173
SUPT4H1	1.69042		USP28	0.593266
CNN3	1.68481		CHMP6	0.593397
TMED2	1.68449		MRPL28	0.594724
WDR44	1.68273		SPC25	0.594966
ATG16L1	1.68003		TPRKB	0.597878
DPM3	1.67993		ATG9A	0.600229
FAHD1	1.67019		VDAC2	0.600639
NUDT9	1.66985		KIAA1524	0.601736
XPO5	1.66928		NUP54	0.603024
ATP2C1	1.64331		GBAS	0.603813
CYB5B	1.63648		MFN1	0.604811
DNAJA1	1.62077		UQCRC1	0.607883
SRP54	1.61254		UBE4A	0.608298
MHC class I antigen	1.60551		CDC2L2	0.608567
EDNRB	1.60517		NCBP1	0.61094
EIF4E	1.60131		DHRS1	0.610963
AGPAT3	1.59887		PTGFRN	0.612721
ENO3	1.59595		NUDT1	0.616552
OGFOD1	1.59543		TBC1D15	0.617922
RTF1	1.59472		PPP2R1B	0.618059
C21orf45	1.59343		NUCKS1	0.618372
SLC2A3	1.59271		NOB1	0.621004
ANXA2	1.59264		C13orf1	0.621822
CYP51A1	1.59151		FIS1	0.624895
SLC30A7	1.59085		QSOX2	0.624949
STAMBP	1.59055		KIAA0090	0.62616
LIMA1	1.57784		KIF15	0.626848
ZC3H15	1.5774		SLC12A4	0.627114
UCK2	1.5766		C10orf119	0.627566
C8orf33	1.57405		SPC24	0.627672
DNAJB6	1.57256		TRIM28	0.62902
CD151	1.56953		TMX4	0.632749
SLC39A14	1.56951		GRLF1	0.633149
FAR1	1.56806		ACADS	0.633156
CAB39	1.56112		NDUFAB1	0.634124
GNA11	1.56042		NHLRC2	0.635209
BSDC1	1.55222		PTGR1	0.635302
RELA	1.5514		MRPS23	0.635574
C5orf51	1.54559		PTRH2	0.636963
UBFD1	1.54524		TMEM50A	0.636969
CADM1	1.53931		C17orf75	0.63855
PLD3	1.53666		LAMB1	0.638998
ZC3HAV1L	1.53314		IQGAP3	0.640549
NFKBIB	1.53013		GCN1L1	0.644733
DHCR7	1.52811		DECR1	0.645756
RAP1A	1.52694		PEX14	0.647258
HN1L	1.52612		ATP8A1	0.648243
SLC16A3	1.52135		MAPRE2	0.650965
ITM2C	1.5171		UBAP2L	0.65097
DNAJC7	1.51486		TGOLN2	0.652805
ATP6V1B1	1.51452		GGH	0.652904
HIF1AN	1.51401		SDSL	0.657632
BCCIP	1.51347		CALU	0.657907
EARS2	1.51088		CYC1	0.661836
HDHD1A	1.50826		NUP98	0.662648
CAP2	1.50461		POLR2A	0.664631
HSD17B11	1.50224		CDK5RAP3	0.665211
FN3KRP	1.50144		SAT2	0.665683
			C20orf4	0.667273
			ZNF207	0.667927
			LUM	0.668328
			HYI	0.668473
			PC	0.668945
			MRPL37	0.669463

## Sheet: Nucleolus
	Increased	Decreased
Symbol	Including OR not including	Including OR not including
AARS	not	not
AATF	not	not
ABT1	not	not
ACTB	not	not
ADAR	not	not
ADARB1	not	not
ADARB2	not	not
AGFG1	not	include
AHCTF1	not	not
ALYREF	not	not
ANG	not	not
ANKRD1	not	not
ANLN	not	not
ANP32E	not	not
ANXA2	include	not
APEX1	not	not
API5	not	not
APOLD1	not	not
APTX	not	not
ARID4B	not	not
ARL4A	not	not
ARL5A	not	not
ARL6IP4	not	not
ARPC1A	not	include
ARPC1B	not	not
ARPC2	not	not
ARPC3	not	not
ARPC4	not	not
ASNA1	not	not
ASPM	not	not
ATM	not	not
ATP5B	not	not
ATPIF1	not	not
ATR	not	not
ATRX	not	not
ATXN7	not	not
AURKB	not	not
BANF1	not	not
BAZ1B	not	not
BAZ2A	not	not
BCAS2	not	not
BGLAP	not	not
BLM	not	not
BMS1	not	not
BOP1	not	not
BRIX1	not	not
BUB3	not	not
BYSL	not	not
BZW2	not	not
C14ORF166	not	not
C19ORF53	not	not
C19ORF66	not	not
C1ORF35	not	not
C1QBP	not	not
C2ORF44	not	not
C9ORF114	not	not
CA9	not	not
CASC4	not	not
CBFA2T2	not	not
CBFA2T3	not	not
CBX3	not	not
CBX5	not	not
CCDC59	not	not
CCDC86	not	not
CCNB1	not	not
CCNE1	not	not
CCT2	not	not
CCT3	not	not
CCT4	not	not
CD68	not	not
CDC14B	not	not
CDC73	not	not
CDCA8	not	not
CDK1	not	not
CDK13	not	not
CDK2	not	not
CDK3	not	not
CDK7	not	not
CDK9	not	not
CDKN2A	not	not
CDKN2AIP	not	not
CEBPZ	not	not
CENPB	not	not
CENPF	not	not
CERKL	not	not
CHD3	not	not
CHD4	not	not
CIRH1A	not	not
CMSS1	not	not
CNGB1	not	not
COL6A6	not	not
CSNK1A1	not	not
CSNK1A1L	not	not
CSNK2A2	not	not
CSNK2B	not	not
CSRP1	not	not
CSTF1	not	not
CTNNBL1	not	include
CTU2	not	not
DCAF13	not	not
DDB1	not	not
DDX1	not	not
DDX11	not	not
DDX17	not	not
DDX18	not	not
DDX21	not	not
DDX23	not	not
DDX24	not	not
DDX27	not	not
DDX31	not	not
DDX39A	not	not
DDX39B	not	not
DDX3X	not	not
DDX46	not	not
DDX47	not	not
DDX51	not	not
DDX52	not	not
DDX54	not	not
DDX55	not	not
DDX56	not	not
DEDD	not	not
DGCR8	not	not
DHX15	not	not
DHX33	not	not
DHX37	not	not
DHX8	not	not
DHX9	not	not
DIEXF	not	not
DIMT1	not	not
DIS3	not	not
DNAJA1	include	not
DNAJA2	not	not
DNMT1	not	not
DNTTIP2	not	not
DROSHA	not	not
DSP	not	not
DUSP11	not	not
DYNC1H1	not	not
DYNC1I2	not	not
E2F4	not	not
ECH1	not	not
EEF1A1	include	not
EEF1A2	not	not
EEF1G	not	not
EEF2	not	not
EFTUD2	not	not
EIF2AK2	not	include
EIF2S1	not	not
EIF2S2	not	not
EIF2S3	not	not
EIF3L	not	not
EIF4A1	not	not
EIF4A3	not	not
EIF5A	not	not
EIF5A2	not	not
EIF5B	not	not
EIF6	not	not
ELAVL1	not	not
EMG1	not	not
EP400	not	not
ERCC2	not	not
ERH	not	not
ESF1	not	not
EWSR1	not	not
EXOSC1	not	not
EXOSC10	not	not
EXOSC2	not	not
EXOSC3	not	not
EXOSC4	not	not
EXOSC7	not	not
EXOSC8	not	not
EXOSC9	not	not
FAM207BP	not	not
FAM32A	not	not
FAM60A	not	not
FCF1	not	not
FEN1	not	not
FGF18	not	not
FRG1	not	not
FTSJ1	not	not
FTSJ2	not	not
FTSJ3	not	not
FUS	not	not
FXR1	not	not
FXR2	not	not
FYTTD1	not	not
GAPDH	not	not
GAR1	not	not
GCN1L1	not	include
GEMIN4	not	not
GLTSCR2	not	not
GNAS	not	not
GNL3	not	not
GOT2	not	not
GPATCH4	not	not
GRSF1	not	not
GRWD1	not	not
GTF2F1	not	not
GTF2F2	not	not
GTF2H2	not	not
GTF2I	not	include
GTPBP4	not	not
H1FX	not	not
H2AFB2	not	not
HABP4	not	not
HDAC1	not	not
HDAC2	not	not
HDLBP	not	not
HEATR1	not	not
HIF1A	not	not
HIST1H1D	not	not
HIST1H1E	not	not
HIST1H2AJ	not	not
HIST1H2BN	not	not
HIST1H2BO	not	not
HLTF	not	not
HMGB2	not	not
HMGN1	not	not
HNRNPA0	not	not
HNRNPA1	not	not
HNRNPA2B1	not	not
HNRNPAB	not	not
HNRNPC	not	not
HNRNPF	not	not
HNRNPH1	not	not
HNRNPH3	not	not
HNRNPK	not	not
HNRNPL	not	not
HNRNPLL	not	not
HNRNPM	not	not
HNRNPR	not	not
HP1BP3	not	not
HSP90AB1	not	not
HSPA1A	not	not
HSPA2	not	not
HSPA8	not	not
HSPA9	not	not
HSPD1	not	not
IFIT1	not	not
ILF2	not	not
ILF3	not	not
IMP3	not	not
IMP4	not	not
INCENP	not	not
IPO5	not	not
IQCK	not	not
KAT2B	not	not
KATNBL1	not	not
KCNJ14	not	not
KDM2A	not	not
KDM3B	not	include
KHDRBS1	not	not
KIAA0020	not	not
KIF20B	not	not
KIF2C	not	not
KIN	not	not
KLHL7	not	not
KPNA3	not	not
KPNA4	not	not
KRI1	not	not
KRT18	not	not
KRT8	not	not
LARP1	not	not
LMNA	not	not
LMNB1	not	not
LOC81691	not	not
LTB4R	not	not
LTB4R2	not	not
LUC7L2	not	not
LY6G5B	not	not
LYAR	not	not
MAK16	not	not
MANF	not	not
MAP4K4	not	not
MCM10	not	not
MCM2	not	not
MCM3	not	not
MCM4	not	not
MCM5	not	not
MCM6	not	not
MCM7	not	not
MCRS1	not	not
MDFIC	not	not
MDH2	not	not
MDK	not	not
MDM2	not	not
MDM4	not	not
MDN1	not	not
MED21	not	not
MINA	not	not
MKI67	not	not
MLKL	not	not
MORF4L1	not	not
MPHOSPH10	not	not
MROH8	not	not
MRPL12	not	not
MRPL3	not	not
MRTO4	not	not
MYB	not	not
MYBBP1A	not	include
MYH9	not	not
MYOF	not	not
NAT10	not	include
NCAPD3	not	not
NCAPH	not	not
NCL	not	not
NDNL2	not	not
NGDN	not	not
NHP2	not	not
NHP2L1	not	not
NIP7	not	not
NIPBL	not	not
NKRF	not	not
NLE1	include	not
NOB1	not	include
NOL12	not	not
NOL4	not	not
NOL6	not	not
NOL7	not	not
NOL8	not	not
NOL9	not	not
NOLC1	not	not
NONO	not	not
NOP10	not	not
NOP14	not	not
NOP2	not	not
NOP56	not	not
NOP58	not	not
NOP9	not	not
NOSIP	not	not
NPM1	not	not
NSA2	not	not
NSMCE1	not	not
NSUN2	not	not
NTMT1	not	not
NUDT16L1	not	not
NUDT21	not	not
NUDT6	not	not
NUMA1	not	not
NUSAP1	not	not
NVL	not	not
OAS2	not	not
OASL	not	not
OGFOD2	not	not
OLA1	not	not
P2RY11	not	not
P3H4	not	not
PA2G4	not	not
PAK1IP1	not	not
PAPD5	not	not
PARN	not	include
PARP1	include	not
PCBP1	not	not
PCBP2	not	not
PCNA	not	not
PDCD11	not	not
PDCD6	not	not
PDLIM7	include	not
PDS5A	not	not
PDZD4	not	not
PDZRN4	not	not
PELO	not	not
PELP1	not	not
PES1	not	not
PHB	not	not
PHF6	not	not
PHLDA1	not	not
PINX1	not	not
PLCD4	not	not
PLEC	not	not
PLK4	not	not
PLRG1	not	not
PMF1	not	not
PMF1-BGLAP	not	not
PML	not	not
PNKP	not	not
PNMA1	not	not
PNMA2	not	not
PNMA3	not	not
PNMAL1	not	not
PNN	not	not
PNO1	not	not
POLDIP3	not	not
POLR1A	not	include
POLR1C	not	not
POLR1D	not	not
POLR2E	not	include
POLR2F	not	not
POLR2H	not	not
POP1	not	not
POP4	not	not
POP5	not	not
POP7	not	not
PPAN	not	not
PPIB	not	not
PPIF	not	not
PPIH	not	not
PPP1CA	not	not
PPP1CB	not	not
PPP1CC	not	not
PQBP1	not	not
PRDX1	not	not
PRKDC	not	not
PRKRIP1	not	not
PRPF19	not	not
PRPF3	not	not
PRPF4	not	not
PRPF8	not	not
PSMA7	not	not
PSMC3IP	not	not
PSME2	not	not
PSPC1	not	include
PTBP1	not	not
PTHLH	not	not
PWP1	not	include
PWP2	not	not
RAD17	not	not
RAD50	not	not
RAD54L2	not	not
RAE1	not	not
RASL10A	not	not
RBBP4	not	not
RBBP7	not	not
RBM19	not	not
RBM27	not	not
RBM28	not	not
RBM3	not	not
RBM34	not	not
RBM39	not	not
RBM4	not	not
RBMX	not	not
RBPJ	not	not
RBX1	not	not
RCHY1	not	not
RCL1	not	not
RECQL	not	not
REXO4	not	not
RFC1	not	not
RFC2	not	not
RFC3	not	not
RFC5	not	not
RGS6	not	not
RIF1	not	not
RNF20	not	include
RP1	not	not
RPA3	not	not
RPF1	not	not
RPF2	not	not
RPGR	not	not
RPL10	not	not
RPL11	not	not
RPL12	not	not
RPL13	not	not
RPL14	not	not
RPL15	not	not
RPL17	not	not
RPL18	not	not
RPL22	not	not
RPL26	not	not
RPL27A	not	not
RPL28	not	not
RPL3	not	not
RPL31	not	not
RPL34	not	not
RPL36	not	not
RPL4	not	not
RPL6	not	not
RPL7	not	not
RPL9	not	not
RPLP0	not	not
RPLP2	not	not
RPP14	not	not
RPP21	not	not
RPP25	not	not
RPP38	not	not
RPP40	not	not
RPS14	not	not
RPS18	not	not
RPS19BP1	not	not
RPS23	not	not
RPS24	not	not
RPS27	not	not
RPS3A	not	not
RPS4X	not	not
RPS6	not	not
RPSA	not	not
RRN3	not	not
RRP1	not	not
RRP12	not	include
RRP15	not	not
RRP1B	not	not
RRP7A	not	not
RRP8	not	not
RRP9	not	not
RRS1	not	not
RSL1D1	not	not
RSL24D1	not	not
RUVBL1	not	not
RUVBL2	not	not
S100A13	include	not
S100A16	not	not
SAP18	not	not
SART3	not	not
SBDS	not	not
SDAD1	not	not
SENP3	not	not
45546	not	not
45537	not	not
45542	not	not
45543	not	not
SERF2	not	not
SERPINH1	not	not
SF3A3	not	not
SF3B2	not	not
SFPQ	not	not
SKIV2L	not	not
SKIV2L2	not	not
SKP1	not	not
SLC29A2	not	not
SLTM	not	not
SMARCA4	not	not
SMARCA5	not	include
SMC1A	not	not
SMC3	not	not
SMC4	not	not
SMC5	not	not
SMG6	not	not
SMN1	not	not
SNRNP200	not	not
SNRNP35	not	not
SNRNP70	not	not
SNRPC	not	not
SNRPD3	not	not
SNW1	not	not
SP110	not	not
SPATS2L	include	not
SRP14	not	not
SRP19	not	not
SRP68	not	not
SRP72	not	not
SRPK1	not	not
SRSF1	not	not
SRSF5	not	not
SRSF6	not	not
SRSF9	not	not
SSRP1	not	not
STXBP1	not	not
SUB1	not	not
SUPT16H	not	not
SURF6	not	not
SYNCRIP	not	include
SYNE1	not	not
SYNE2	not	not
TACC1	not	not
TAF1	not	not
TAF15	not	not
TAF1A	not	not
TASP1	not	not
TBL3	not	not
TCEA1	not	not
TCEB3	not	not
TCERG1	not	not
TCOF1	not	not
TEN1	not	not
TERT	not	not
THAP2	not	not
TMA16	not	not
TNNI1	not	not
TOE1	not	not
TOP1	not	not
TOP2A	not	not
TOP2B	not	include
TOP3A	not	not
TOPBP1	not	not
TP53	not	not
TPR	not	not
TPT1	not	not
TRIM56	not	include
TRIOBP	include	not
TRMT1L	not	not
TROVE2	not	not
TSEN2	not	not
TSPYL1	not	not
TSPYL2	not	not
TSR1	not	not
TUB	not	not
TUBB1	not	not
TUBB4B	not	not
TUBG1	not	not
TUFM	not	not
TULP1	not	not
TWISTNB	not	not
TYMS	not	not
U2AF2	not	not
UBE2I	not	not
UBN1	not	not
UBTF	not	not
UNG	not	not
UPF3B	not	not
URB1	not	not
URB2	not	not
USP49	not	not
UTP11L	not	not
UTP15	not	not
UTP3	not	not
UTP6	not	not
VCX3A	not	not
VDAC1	not	not
VDAC2	not	include
VRK1	not	not
WAPAL	not	not
WBSCR22	not	not
WDR12	not	include
WDR18	not	not
WDR3	not	not
WDR36	not	not
WDR46	not	not
WDR5	not	not
WDR55	not	not
WDR74	not	not
WDR89	not	not
WHSC1	not	not
WRN	not	not
XPO1	not	not
XRCC1	not	include
XRCC5	not	not
XRCC6	not	not
XRN2	not	not
YPEL1	not	not
YPEL2	not	not
YWHAE	not	not
ZBTB7A	not	not
ZCCHC17	not	not
ZCRB1	not	not
ZFR	not	not
ZMAT2	not	not
ZMAT3	not	not
ZMYM2	not	not
ZNF106	not	not
ZNF207	not	include
ZNF274	not	not
ZNF326	not	not
ZNF346	not	not
ZNF43	not	not
ZNF506	not	not
ZNF622	not	not
ZNF706	not	not
ZPR1	not	not

## Sheet: Actin-binding
	Increased	Decreased
Symbol	Including OR not including	Including OR not including
EPB41L1	not	not
ABITRAM	not	not
PLEKHH3	not	not
PRKAB2	not	not
PRKAB2	not	not
CYFIP1	not	not
PXK	not	not
PXK	not	not
PXK	not	not
RAA1	not	not
Pe1Fe3	not	not
HEL114	not	not
HEL-S-37	not	not
HEL-S-51	not	not
HEL-S-15	not	not
HEL-S-52	not	not
HEL-S-42	not	not
HEL-S-308	not	not
HEL71	not	not
HEL70	not	not
HEL-S-89n	not	not
HEL32	not	not
HEL-S-14	not	not
HEL-S-112	not	not
HEL-S-99n	not	not
HEL-S-124m	not	not
HEL-S-66	not	not
HEL-S-108	not	not
HEL-S-105	not	not
HEL-S-5a	not	not
HEL-S-101	not	not
HEL-S-273	not	not
HEL-S-72p	not	not
HEL-68	not	not
HEL-S-88	not	not
HEL-109	not	not
MSN	not	not
HSPA1A	not	not
CTNNA3	not	not
PANK2	not	not
Mprip-Ntrk1	not	not
TPM2	not	not
PLS3	not	not
CNN2	not	not
S100A6	not	not
HSPH1	include	not
IVNS1ABP	not	not
KIAA0864	not	not
MYO16	not	not
WASF2	not	not
SCIN	not	not
USH1C	not	not
IGF2BP2	not	not
ARFGEF1	not	not
KPTN	not	not
F11R	not	not
MYH4	not	not
FHOD1	not	not
NEB	not	not
NPFFR2	not	not
SNX9	not	not
CDC42BPB	not	not
CD2AP	not	not
ANGPTL3	not	not
IPP	not	not
SHANK1	not	not
SPEF1	not	not
HYOU1	not	not
MYO5A	not	not
TLN2	include	not
RIPOR2	not	not
FARP1	not	not
WASHC2C	not	not
DAAM1	not	not
TRRAP	not	not
TLN1	not	not
PRKAB1	not	not
STARD13	not	not
SH3BP1	not	not
MSRB2	not	not
NOSIP	not	not
GIT1	not	not
KLHL20	not	not
MYH15	not	not
AMOTL2	not	not
EPB41L3	not	not
PIKFYVE	not	not
NISCH	not	not
STK38L	not	not
SSX2IP	not	not
PALM2AKAP2	not	not
CFL2	not	not
RUVBL1	not	not
CCL26	not	not
RUVBL2	not	not
GNE	not	not
HSP70-1	not	not
BAIAP2	include	not
CORO2B	not	not
WASF3	not	not
SHANK2	not	not
AGAP1	not	not
LIMCH1	not	not
IQSEC3	not	not
MACF1	not	not
PACSIN2	not	not
ARHGAP26	not	not
SYNPO2	not	not
BARX2	not	not
DMD	not	not
MYO6	not	not
PYCARD	not	not
FZD10	not	not
CORO1C	not	not
MYO5B	not	not
SHROOM4	not	not
PLXNB3	not	not
PPP1R9A	not	not
ASAP1	not	not
INO80	not	not
MKLN1	not	not
TRPC5	not	not
TAOK2	not	not
BLOC1S6	not	not
RAB22A	not	not
M1LP	not	not
TENM1	not	not
MYH13	not	not
MYH2	not	not
VAV3	not	not
MYO15A	not	not
CDC42EP3	not	not
TNIK	not	not
AKAP11	not	not
VIL2	not	not
STOML2	not	not
DCTN4	not	not
DBNL	not	not
VIL2	not	not
KLHL21	not	not
HOOK1	not	include
NAGK	not	not
MAD2L2	not	not
CTNNA3	not	not
TAGLN3	not	not
EVL	not	not
BAIAP2L1	include	not
SHPK	not	not
SEPTIN9	not	not
CHORDC1	not	not
CNTNAP2	not	not
LIMA1	include	not
SUN2	not	not
KLHL3	not	not
SWAP70	not	not
SEPTIN3	not	not
DMBT1	not	not
PRKAG2	not	not
PRKAG3	not	not
TES	include	not
DKFZp564J1082	not	not
DKFZp564P0562	not	not
DKFZp434J0328	not	not
ADD3	not	not
STK39	not	include
LSP1	not	not
LSP1	not	not
DMD	not	not
HSPB7	not	not
BIN2	not	not
NXF1	not	not
MORF4L1	not	not
GHRL	not	not
CTNNAL1	not	not
HDAC6	not	not
MYOT	not	not
MYO1A	not	not
IMPACT	not	not
CGN	not	not
KLHL8	not	not
CTTNBP2NL	include	not
ABI3	not	not
PAK5	not	not
RCC2	not	not
VPS18	not	not
NYAP2	not	not
PLCE1	not	not
WHRN	not	not
CAMSAP3	not	not
ACTR3B	not	not
FHL3	not	not
HMG20B	not	not
SEPTIN10	not	not
SH3BP4	not	not
PKD2L1	not	not
KCND2	not	not
MSRB1	not	not
TMOD2	not	not
TMOD4	not	not
CD274	not	not
NCKIPSD	not	not
ARHGEF12	not	not
EHD2	not	not
ITSN2	not	not
IGF2BP1	not	not
SMARCAL1	not	not
FMN2	not	not
ACTR10	not	not
IL20	not	not
PLEK2	not	not
CELSR1	not	not
TMOD3	not	not
CALD1	not	not
MAJN	not	not
ABI2	not	not
SNTG2	not	not
ALKBH4	not	not
ING3	not	not
ABITRAM	not	not
PAG1	not	not
DZANK1	not	not
PANK4	not	not
PARVA	not	not
SEPTIN11	not	not
MRGBP	not	not
CYRIB	not	not
LIN7C	not	include
STAU2	not	not
INKA2	not	not
DKFZp434K1323	not	not
DIAPH3	not	not
DKFZp434I0812	not	not
SNTG1	not	not
DKFZp761H087	not	not
DKFZp762B245	not	not
DKFZp762I166	not	not
SAMSN1	not	not
HOMER2	not	not
KIF15	not	include
LANCL2	not	not
HELLS	not	not
ARHGAP35	not	not
PHPT1	not	not
DUSP22	not	not
CDC42SE1	not	not
CDC42SE2	not	not
PICK1	not	not
SPTBN5	not	not
KLHL1	not	not
PDLIM7	include	not
MYO5C	not	not
ANLN	not	not
PAK6	not	not
FSCN3	not	not
NECTIN3	not	not
WASH6P	not	not
ATP13A2	not	not
DKFZp547A023	not	not
MKKS	not	not
DMAP1	not	not
OSGEP	not	not
MYOZ2	not	not
MYOZ1	not	not
MYO10	not	not
ARHGEF10L	not	not
NCOA5	not	not
GDPD2	not	not
CAPN10	not	not
NOD2	not	not
TNS1	not	not
PARVB	not	not
PARVG	not	not
RHOF	not	not
SMARCA4	not	not
TRPV4	not	not
LIN7B	not	not
ACTR5	not	not
PANK3	not	not
SYNPO2L	not	not
ACTR8	not	not
PSTPIP2	not	not
KLHL12	not	not
PLEKHG2	not	not
FLJ00075	not	not
PEAK1	not	not
ANTXR1	not	not
BCAS3	not	not
EPS8L2	not	not
CSTPP1	not	not
SMARCAD1	not	not
OSBPL3	not	include
EPB41L1	not	not
DEF6	not	not
RHOJ	not	not
OSGEPL1	not	not
GOLPH3	not	not
WNK1	not	not
CDC42EP4	not	not
KCTD10	include	not
PDCL3	not	not
SLK	not	not
EPC1	not	not
SEMA6A	not	not
TRIOBP	include	not
VPS16	not	not
SPTBN4	not	not
CDH23	not	not
MED28	not	not
MEGF9	not	not
TLNRD1	not	not
CYRIA	not	not
BRD8	not	not
SPATC1L	not	not
IQCG	not	not
NUAK2	not	not
WWTR1	not	not
EIF5A2	not	not
MAP1LC3B	include	not
ACTR6	not	not
ACTR3C	not	not
LRRC27	not	not
SRCIN1	not	not
KLHL4	not	not
FHDC1	not	not
PHACTR1	not	not
UBE2O	not	not
TNKS1BP1	not	not
RTN4R	not	not
PPP1R12C	not	not
PANK2	not	not
RHOBTB2	not	not
POTEKP	not	not
BACH2	not	not
SHANK3	not	not
ANGPTL4	not	not
CADM1	include	not
HDAC8	not	not
PACSIN1	not	not
JAM3	not	not
SORBS1	not	not
CNN3	include	not
FKSG72	not	not
FKSG73	not	not
FKSG74	not	not
RUSC1	not	not
MLST8	not	not
VAMP8	not	not
MLPH	not	not
NDC1	not	not
DCTN5	not	not
LIMD2	not	not
HYOU1	not	not
CORO1B	not	not
FERMT1	not	not
AIF1L	not	not
BCL7B	not	not
MAPKAP1	not	not
ARPC5L	not	not
MYOC	not	not
CCT7	not	not
PIP5K1A	not	not
SEPTIN5	not	not
GAS2L1	not	not
AGAP2	not	not
CNN2	not	not
CYTH2	not	not
PPP1R9B	not	not
RANBP9	not	not
TESK2	not	not
HMCN1	not	not
FNBP1	not	not
BBS4	not	not
KLHL1	not	not
SNX18	not	not
PANX1	not	not
MAGI1	not	not
XPO6	not	not
TRPM7	not	not
VPS35	not	not
RAB3IP	not	not
DLC1	not	not
KIF20B	not	not
ASB2	not	not
FMNL2	not	not
PLEKHG4B	not	not
KLHL5	not	not
SORCS2	not	not
ADCY10	not	not
ARHGEF17	not	not
IPO9	not	not
ARAP1	include	not
FRMD6	not	not
SPATA13	not	not
DOCK7	not	not
HSPA12B	not	not
PACRG	not	not
FGD4	not	not
CFAP53	not	not
C10orf90	not	not
C9orf72	not	not
SPATA32	not	not
BMF	not	not
EP400	not	not
ENC1	not	not
RHOV	not	not
FMN2	not	not
CAPZA3	not	not
PHACTR3	not	not
PKNOX2	not	not
PDLIM2	not	not
CLMN	not	not
MYO15B	not	not
ELMO2	not	not
KIRREL1	not	not
PAWR	not	not
ZBED3	not	not
HSPA8	not	not
MACF1	not	not
AJUBA	not	not
SH3YL1	not	not
PDLIM5	include	not
MYO19	not	not
SMARCD1	not	not
PDXP	not	not
ELMOD3	not	not
CYFIP2	not	not
MVB12A	not	not
DTNBP1	not	not
INKA1	not	not
MPRIP	include	not
FXYD5	not	not
ADD1	not	include
FHL3	not	not
ELMO3	not	not
ACTN4	not	not
SH3KBP1	not	not
PPP1R9B	not	not
MIB2	not	not
SPIRE1	not	not
FERMT2	not	not
MYL11	not	not
MRTFA	not	not
FBXW5	not	not
CAVIN3	not	not
SMARCE1	not	not
RBPMS	not	not
LPP	not	not
NAA80	not	not
USP7	not	not
DVL3	not	not
KAT5	not	not
ARHGEF2	not	not
FOXJ1	not	not
PTPRN2	not	not
RAB8B	not	not
SMARCC1	not	not
ARHGEF1	not	not
GHSR	not	not
RPGR	not	not
CORO2A	not	not
MYO1F	not	not
DPF3	not	not
DPF1	not	not
SYN2	not	not
ARPC1A	not	include
RND1	not	not
LPAR1	not	not
ARHGAP45	not	not
MYO18A	not	include
DOCK2	not	not
SEPTIN8	not	not
HSPH1	include	not
WASF1	not	not
ELMO1	not	not
TOPBP1	not	not
CCT6B	not	not
STARD8	not	not
CTTNBP2	not	not
ARAP2	not	not
TTN	not	include
KCTD13	not	not
SSH1	not	not
SEPTIN1	not	not
DMD	not	not
PPM1E	not	not
MACF1	not	not
MACF1	not	not
AUTS2	not	not
MYO3B	not	not
SYNE2	not	not
PALLD	include	not
ARAP3	not	not
SPIRE2	not	not
CTNNA3	not	not
POF1B	not	not
MYO9B	not	not
SNX33	not	not
BRK1	not	not
FBLIM1	not	not
PDCD6IP	not	not
PHF10	not	not
WIPF2	not	not
SHROOM3	not	not
WHAMM	not	not
PARD3	not	not
FLJ00119	not	not
AFAP1L1	not	not
RNF128	not	not
TBCK	not	not
GRHL3	not	not
SSH3	not	include
EPS8L1	not	not
EPS8L3	not	not
PANK1	not	not
MICAL1	not	not
STK35	not	not
ACTRT1	not	not
MYOZ3	not	not
PREX1	not	not
DKFZp547M048	not	not
FBXO25	not	not
TPM1	not	not
ACTL9	not	not
TRMT10A	not	not
KLHL1	not	not
LRCH1	not	not
SMARCC2	not	not
ERMN	not	not
OK/SW-cl.5	not	not
KIF18A	not	not
PATJ	not	not
GAS2L2	not	not
PFN4	not	not
MYRIP	not	not
ARID1B	not	not
SYNE1	not	not
FLJ00367	not	not
MYO3A	not	not
DNAAF1	not	not
PIK3C3	not	not
CPEB3	not	not
RGS22	not	not
PSD4	not	not
EHBP1	not	include
CARMIL3	not	not
HEL-S-82p	not	not
JMY	not	not
ENAH	not	not
TMOD4	not	not
KASH5	not	not
GCSAM	not	not
CLDN19	not	not
COMMD1	not	not
RFLNB	not	not
SH2D3C	not	not
FAM89B	not	not
DCLK2	not	not
AFAP1	not	not
FMNL3	not	not
AFAP1L2	not	not
ARL14	not	not
MINK1	not	not
SYNPO	not	not
MICALL1	not	not
EHBP1L1	not	not
ARHGAP18	not	not
ARHGAP24	not	not
MYO1H	not	not
HSPA9	not	not
VPS52	not	not
ADSS1	not	not
TTC5	not	not
ABRA	not	not
TNS4	not	not
ABI1	not	not
BPGAP1	not	not
SCYL3	not	not
DOCK3	not	not
SAMD14	not	not
PHACTR4	not	not
TBC1D21	not	not
SEPTIN12	not	not
ACTR2	not	not
AMOTL1	not	not
MICALL2	not	not
RHOT1	not	not
RHOT2	not	not
CD302	not	not
ARHGAP12	not	not
TRIM59	not	not
BRSK2	not	not
DNAI3	not	not
ARHGEF19	not	not
LRRC16A	not	not
MAPKAPK5	not	not
MISP	not	not
NOSTRIN	not	not
FMNL3	not	not
TIAM2	not	not
PLEKHH2	not	not
MYO18B	not	not
RHPN2	not	not
PPARGC1B	not	not
PDPN	not	not
MYH9	not	not
DGKH	not	not
GAS2L3	not	not
MAP1B	not	not
FCHSD1	not	not
MYO3A	not	not
SAMD14	not	not
ARHGEF25	not	not
IQGAP3	not	include
NRAP	not	not
VASH2	not	not
FERMT3	not	not
RTN4RL2	not	not
RTN4RL1	not	not
ABCA12	not	not
SMARCA1	not	not
PBRM1	not	not
SETD3	not	not
NEB	not	not
MYPN	not	not
ALPK2	not	not
DAAM2	not	not
DKFZp451F1115	not	not
ANKRD23	not	not
FILIP1	not	not
MYO5B	not	not
PXK	not	not
PLEKHH3	not	not
FRMD5	not	not
FGD2	not	not
SH3RF1	not	not
SPRED1	not	not
APBB1IP	not	not
MAP1A	not	not
PPP1R42	not	not
LIMS2	not	not
MYH14	not	not
DKFZp686A01173	not	not
DKFZp686C24272	not	not
DKFZp686P15123	not	not
DKFZp686P03208	not	not
NRK	not	not
NEB	not	not
PANK4	not	not
MICAL3	not	not
SYNE1	not	not
RASGRP2	not	not
ARC	not	not
VASH1	not	not
RAB11FIP2	not	not
TAOK1	not	not
MAEA	not	include
CYFIP1	not	not
CAPZB	not	not
RHOU	not	not
MARK2	not	not
pp52	not	not
HS24/P52	not	not
EMS1	not	not
SSH2	not	not
MTSS2	not	not
ARPC1A	not	include
LIMK1	not	not
SCIN	not	not
HSpTB1	not	not
HSpTB1	not	not
HSpTB1	not	not
RAPH1	not	not
XIRP1	not	not
ESPNL	not	not
NYAP1	not	not
FGD6	not	not
FRMD7	not	not
CRACD	not	not
SEPTIN14	not	not
TPGS1	not	not
RFLNA	not	not
BARGIN	not	not
ARHGEF18	not	not
EPB41L2	not	not
GK5	not	not
RINL	not	not
SRCAP	not	not
RNF207	not	not
FGD5	not	not
FLJ00293	not	not
FLJ00304	not	not
FLJ00395	not	not
TPM1	not	not
SYNE3	not	not
FLJ00407	not	not
SIGLEC15	not	not
DNMBP	not	not
CTNNA3	not	not
MPRIP	include	not
WASH2P	not	not
BAIAP2L2	not	not
GFRAL	not	not
CLEC9A	not	not
KLHL17	not	not
SMARCD3	not	not
POTEE	not	not
EPB41L2	not	not
RICTOR	not	not
GNE	not	not
GNE	not	not
GNE	not	not
CORO6	not	not
RDX	not	not
DMD	not	not
MSN	not	not
CALD1	not	not
MAP1B	not	not
MYH1	not	not
NEB	not	not
IGHV7-81	not	not
MYO7B	not	not
KLHL5	not	not
CALD1	not	not
LMOD2	not	not
NEB	not	not
PDE4DIP	not	not
METTL2B	not	not
IQGAP1	not	not
LLGL2	not	not
PANK2	not	not
HSPA14	not	not
CDC42EP5	not	not
PPP1R18	not	not
SETD3	not	not
FLNA	not	not
MARCKS	not	not
EZR	not	not
CLMN	not	not
DKFZp686I04252	not	not
RCSD1	not	not
EIF5AL1	not	not
MACF1	not	not
MYO10	not	not
HYOU1	not	not
ARHG	not	not
ARHH	not	not
CCT7	not	not
TWF2	not	not
GABARAP	not	not
LAMTOR1	not	not
RARA	not	not
ABLIM2	not	not
VPS16	not	not
PACSIN2	not	not
BAF53A	not	not
TAGLN	not	not
CNN2	not	not
CNN2	not	not
TNNC1	not	not
TNNI3	not	not
TNNI3	not	not
CARMIL2	not	not
CDC42BPG	not	not
IQSEC1	not	not
DAAM2	not	not
DKFZp313L0718	not	not
DKFZp762A083	not	not
ARHGAP17	not	not
DKFZp686M1669	not	not
DKFZp781J074	not	not
FMN1	not	not
DKFZp686D10126	not	not
DKFZp779C1668	not	not
DKFZp686B04128	not	not
TNS3	not	not
DKFZp686A1668	not	not
ARID2	not	not
MAP1S	not	not
DKFZp586H1823	not	not
KLHL18	not	not
KLHL5	not	not
WASHC2A	not	not
KANK2	not	not
TNS2	not	not
AP1AR	not	not
DKFZp686A17191	not	not
FLNA	not	not
FLNA	not	not
M-RIP	not	not
ACTN1	not	not
CARMIL1	not	not
BROX	not	not
TPM3	not	not
ADD3	not	not
CDC42BPA	not	not
STRIP1	not	not
DKFZp686P11128	not	not
PACSIN1	not	not
CROCC	not	not
MICAL1	not	not
TPM2	not	not
LCP1	not	not
LCP1	not	not
PIP5KL1	not	not
WASF3	not	not
ARHGAP21	not	not
UBR4	not	not
PDZK1	not	not
FKBP15	not	not
UBXN11	not	not
DST	not	not
CAP1	not	not
CAP1	not	not
CAP1	not	not
CAP1	not	not
CAP1	not	not
CAP1	not	not
CAP1	not	not
CAP1	not	not
CAP1	not	not
CAP1	not	not
FNBP1L	not	not
GSN	not	not
CTNNA3	not	not
TMEM201	not	not
LRRK2	not	not
ESPN	not	not
NEBL	not	not
IQSEC2	not	not
CTNNAL1	not	not
CTNNAL1	not	not
FGD3	not	not
TMOD4	not	not
RHOC	not	not
RHOC	not	not
RHOC	not	not
DKFZp686D0714	not	not
DKFZp686E1899	not	not
DKFZp686J1372	not	not
TMEM67	not	not
DKFZp779D0769	not	not
DKFZp686F1345	not	not
MYH7	not	not
ARSJ	not	not
IQGAP1	not	not
LRRC10	not	not
MYH9	not	not
SMARCC1	not	not
KHDC3L	not	not
SVIL	not	not
RHOBTB1	not	not
ACT	not	not
ACTBL2	not	not
CFL2	not	not
GCK	not	not
ENC1	not	not
NCK2	not	not
ABI-2	not	not
HK2	not	not
COBLL1	not	not
ABI-2	not	not
ARPC2	not	not
KIAA0053	not	not
ARHGAP15	not	not
HK2	not	not
MLPH	not	not
MLPH	not	not
STK17B	not	not
WDR1	not	not
PLEKHO1	not	not
PDLIM3	not	not
KLHL12	not	not
HSPA1L	not	not
PANK2	not	not
MAP1A	not	not
LIM	not	not
SMARCA5	not	include
ABLIM2	not	not
SMARCA5	not	include
PHACTR1	not	not
VPS52	not	not
AMOT	not	not
MAP1B	not	not
EPB41	not	not
EPB41	not	not
ACTN3	not	not
AIF1	not	not
MYO9B	not	not
MYO1F	not	not
FILIP1L	not	not
MYO1E	not	not
TPRN	not	not
PTPN20	not	not
ACTN3	not	not
MYH11	not	not
DMD	not	not
TMOD2	not	not
CTNNA2	not	not
ROCK1	not	not
USH1G	not	not
SH3BP1	not	not
BM009	not	not
CCDC88A	not	not
ARL13B	not	not
ABL1	not	not
ABL1	not	not
MACF1	not	not
MAP1B	not	not
MYLK3	not	not
WIPF1	not	not
FLNA	not	not
FHOD3	not	not
NEBL	not	not
PRICKLE4	not	not
HKDC1	not	not
TNNI3	not	not
TRPV3	not	not
SHROOM1	not	not
ARHGAP31	not	not
ARPC3	not	not
CTTNBP2	not	not
CTTNBP2	not	not
GAS7	not	not
EPB41	not	not
EPB41L1	not	not
INF2	not	not
CTTNBP2	not	not
CTTNBP2	not	not
EPB41	not	not
PS1TP5BP1	not	not
ABLIM2	not	not
ECSCR	not	not
DIAPH2	not	not
ARHGAP44	not	not
TXNRD1	not	not
PTPRN	not	not
DDR2	not	not
FSCN1	not	not
DBN1	not	not
SMN1	not	not
ZNF74	not	not
SGCA	not	not
PKN2	not	not
PKN1	include	not
CTNNA1	not	not
SEPTIN7	not	not
ADDA	not	not
LSP1	not	not
pp52	not	not
ZYX	include	not
VPS72	not	not
STK11	not	not
ITSN1	not	not
HERC1	not	not
MYLK	not	not
MAPRE1	not	not
PTPN14	not	not
RHOH	not	not
TRIP6	not	not
TRIP10	not	not
DIXDC1	not	not
NHERF2	not	not
TESK1	not	not
TAF5	not	not
CNN3	include	not
ANGPT1	not	not
LLGL1	not	not
ERBB4	not	not
NECTIN1	not	not
PCM1	not	not
PLEC	not	not
CDK10	not	not
PGM5	not	not
CDK5R1	not	not
ACAP2	not	not
JOSD1	not	not
SEPTIN2	not	not
ROCK2	not	not
SLC9A5	not	not
SPTAN1	not	not
MYH7	not	not
MYBPC3	not	not
STARD3	not	not
LASP1	not	not
KCNB1	not	not
KANK1	not	not
PLS1	not	not
ITPR1	not	not
HLTF	not	not
FAT1	not	not
NEDD9	not	not
GK2	not	not
GK3	not	not
GNA13	not	not
FRG1	not	not
MYBPC2	not	not
FLNC	not	not
PTK2B	not	not
CTTN	not	not
dystrophin	not	not
DCTN1	not	not
DPYSL3	not	not
CRMP1	not	not
DOCK1	not	not
DMD	not	not
GIT2	not	not
KEAP1	not	not
SEPTIN6	not	not
DAG1	not	not
COTL1	not	not
CAMK1	not	not
KCNC3	not	not
PRKG1	not	not
SNTB1	not	not
TNFAIP1	not	not
SPTAN1	not	not
SHROOM2	not	not
ACTA2	not	not
RAPSN	not	not
ACF7	not	not
FHL3	not	not
DYRK1A	not	not
DNASE1L3	not	not
SNX1	not	not
SEMA5A	not	not
IQGAP2	not	not
DGKZ	not	not
PKD2	not	not
DCTN2	not	not
CAMK2B	not	not
ROCK1	not	not
MYO9B	not	not
SNTB2	not	not
SNTA1	not	not
MYO7A	not	not
IFIT5	not	not
CDK5R2	not	not
PTK7	not	not
CLN3	not	not
PAK2	not	not
MAPK7	not	not
PAK1	not	not
CALCOCO2	include	not
PRKAA1	not	not
ACACA	not	not
TRIM32	not	not
FLII	not	not
TIAM1	not	not
NFATC3	not	not
MYO1E	not	not
DLG1	not	not
EPS8	not	not
PTPN13	not	not
SMARCB1	not	not
AKAP13	not	not
TWF1	not	not
KCNMA1	not	not
ARHGEF5	not	not
WASHC5	not	not
BST2	include	not
BST1	not	not
NEXN	not	not
HSPA14	not	not
MYO3A	not	not
LMOD3	not	not
LOC729862	not	not
TMSB4X	not	not
TMSB4X	not	not
TMSB4X	not	not
TMSB4X	not	not
TMSB4X	not	not
AHNAK	not	not
MGAT5	not	not
SPIRE1	not	not
ITK	not	not
DMTN	not	not
CACNB2	not	not
DHX9	not	not
ACTN3	not	not
LRP1	not	not
TJP1	not	not
PRDX1	not	not
FMR1	not	not
SLC34A1	not	not
BTK	not	not
CALD1	not	not
IQGAP1	not	not
ADD2	not	not
FER	not	not
HYOU1	not	not
NRAP	not	not
LOC283788	not	not
RDX	not	not
MYO1B	not	not
MARCKS	not	not
NEB	not	not
MAP1B	not	not
WASF2	not	not
MKL2	not	not
CALD1	not	not
PRKCD	not	not
PTK2	not	not
DNM1	not	not
YWHAH	not	not
PRKCQ	not	not
MLLT1	not	not
DST	not	not
TEK	not	not
PRKCE	not	not
TAGLN	not	not
OCRL	not	not
CAP1	not	not
SPTBN1	not	not
MYBPC1	not	not
HNRNPU	not	not
CDC42EP1	not	not
CDK5	not	not
CDK6	include	not
ATP2C1	include	not
FGD1	not	not
ARHGAP4	not	not
DAB2	not	not
PRR5	not	not
RHOG	not	not
ARF1	not	not
HPCA	not	not
IGLV3-21	not	not
MAP1A	not	not
ADAM17	not	not
DENND2B	not	not
CX3CL1	not	not
CCT2	not	not
CXADR	not	not
ACTA1	not	not
EEF1A1	include	not
ACTC1	not	not
TPM4	not	not
TNNC1	not	not
TMSB10	not	not
ACTG2	not	not
ACTG1	not	not
EIF5A	not	not
DYNLT1	not	not
RAC1	not	not
GRB2	not	not
PPIA	not	not
RAN	not	not
RHOB	include	not
ACTA2	not	not
ARF6	not	not
TMSB4X	not	not
PPP1CB	not	not
TSPAN5	not	not
NCALD	not	not
RND3	not	not
RHOA	not	not
ACTR1A	not	not
ACTR2	not	not
ACTR3	not	not
CXCR4	not	not
RAB8A	not	not
GMFB	not	not
DSTN	not	not
CDC42	not	not
SNAP25	not	not
RAC3	not	not
ACTB	not	not
PFN3	not	not
ARPC4	not	not
BPIFB4	not	not
NLRP5	not	not
MTPN	not	not
CORO7	not	not
BCAR1	not	not
CLDN18	not	not
CAV3	not	not
FOXA3	not	not
AFDN	not	not
NCKAP1L	not	not
F2RL1	not	not
AIF1	not	not
EMP2	not	not
GYS2	not	not
EPHA5	not	not
ATP12A	not	not
HSPA2	not	not
PRKAA2	not	not
PRKAG1	not	not
HAP1	not	not
ATXN3	not	not
CLNS1A	not	include
SMTN	include	not
TTC3	not	not
LIMK2	not	not
LIMK1	not	not
ARFIP1	not	not
ARFIP2	not	not
DAPK1	not	not
CAPZA1	not	not
EFNA5	not	not
HK3	not	not
HK2	not	not
VAV2	not	not
ARHGDIB	not	not
ARHGDIA	not	not
KPNA2	not	not
RND2	not	not
CNN1	not	not
HDGF	not	not
BMX	not	not
CCR5	not	not
CCL11	not	not
SMARCA4	not	not
SMARCA2	not	not
RAB13	not	not
CCT4	not	not
CCT8	not	not
KNTC1	not	not
DNM2	not	not
VASP	not	not
PDLIM4	not	not
CSRP3	not	not
EMD	not	not
MMP14	not	not
PSEN2	not	not
RGS4	not	not
PSEN1	not	not
AMPH	include	not
ARRB1	not	not
CCT3	not	not
MAPKAPK2	not	not
PXN	not	not
MARCKSL1	not	not
TNNI2	not	not
HSPA7	not	not
PIK3CG	not	not
HSPA13	not	not
CCT5	not	not
CD151	include	not
CXCL12	not	not
LIMS1	not	not
CAPZB	not	not
CAPZA2	not	not
IQGAP1	not	not
UTRN	not	not
YAP1	not	not
MAP1B	not	not
MAP2K3	not	not
CRK	not	not
TNNT2	not	not
SYK	not	not
PAFAH1B1	not	not
WAS	not	not
ABL2	not	not
TXK	not	not
TEC	not	not
MTOR	not	not
PIK3CA	not	not
ARHGAP25	not	not
ACTR1B	not	not
PRKCI	not	not
BCL6	not	not
CCT6A	not	not
ADCY8	not	not
CAP2	include	not
CAPG	not	not
HSPA9	not	not
SNCA	not	not
TAGLN2	not	not
SCNN1A	not	not
KDR	not	not
MYH11	not	not
ADD2	not	not
ADD1	not	include
ACTN2	not	not
MYH10	not	not
MYH9	not	not
GCK	not	not
RDX	not	not
NF2	not	not
CTNNB1	not	not
CTNNA1	not	not
USP6	not	not
PFN2	not	not
HSPA4	not	not
HSPA1L	not	not
LSP1	not	not
GBP1	not	not
CCR7	not	not
GK	not	not
L1CAM	not	not
AKT1	not	not
SLC6A4	not	not
CORO1A	not	not
AXL	not	not
AQP1	not	not
MARCKS	not	not
CD40LG	not	not
LMOD1	not	not
NOS3	not	not
SHC1	not	not
EPHA3	not	not
MAPK1	not	not
SMARCA1	not	not
ITPRID2	not	not
TMOD1	not	not
MAP4	not	not
CALR	not	not
MAPK3	not	not
STOM	not	not
S100A4	not	not
CTNNA2	not	not
MSN	not	not
S100P	not	not
PTAFR	not	not
APC	not	not
DNASE1	not	not
MYL9	not	not
PRKCH	not	not
SLC6A2	not	not
ITPKA	not	not
CFL1	not	not
MCC	not	not
IGHV1-2	not	not
TNXB	not	not
TGM2	not	not
FGF7	not	not
CNR1	not	not
S1PR1	not	not
NF1	not	not
FLNA	not	not
CD247	not	not
RASA1	not	not
NEB	not	not
RAB5A	not	not
EIF2AK2	not	include
TNNI3	not	not
HK1	not	not
TNNI1	not	not
PLCG1	not	not
MYL12A	not	not
VCL	not	not
PTPN1	not	not
TCP1	not	not
FLT1	not	not
DES	not	not
CAPN2	not	not
SYN1	not	not
RHOQ	not	not
HSPA6	include	not
FER	not	not
SELE	not	not
NCK1	not	not
PDGFRA	not	not
ANK1	not	not
CD44	not	not
ALOX15	not	not
NQO1	not	not
ELN	not	not
VAV1	not	not
EZR	not	not
MYOG	not	not
MYOD1	not	not
RAC2	not	not
JUP	not	not
GP9	not	not
HSP90B1	not	not
INSRR	not	not
TRIM27	not	not
HCLS1	not	not
ANXA8	not	not
PLS3	not	not
LCP1	not	not
CEACAM1	not	not
MYH8	not	not
MYH6	not	not
RNH1	not	not
GP1BB	not	not
SRC	not	not
MYH7	not	not
MYH1	not	not
CDH1	not	not
MYL4	not	not
ACE	not	not
ACTN1	not	not
FCGR2A	not	not
FCGR1A	not	not
PIP	not	not
COL6A3	not	not
SRF	not	not
DMD	not	not
SPTB	not	not
BCR	not	not
RALA	not	not
EPB41	not	not
SLC2A1	include	not
HSPA8	not	not
MYH3	not	not
HSPA5	not	not
MYL2	not	not
KIT	not	not
MAPT	not	not
BCL2	not	not
RRAS	not	not
RARA	not	not
RAP2A	not	not
TMSB15C	not	not
IGLC3	not	not
IGLC2	not	not
HSPA1B	not	not
HSPA1A	not	not
POTEJ	not	not
POTEI	not	not
TMSB15B	not	not
TMSB15A	not	not
IGLC1	not	not
IGLC6	not	not
MYZAP	not	not
TFPT	not	not
CSF3	not	not
FGR	not	not
CD3G	not	not
PDGFRB	not	not
CSF1	not	not
CLTB	not	not
TPM1	not	not
CXCL1	not	not
VIL1	not	not
ADRA2A	not	not
KRT19	not	not
FCGR3A	not	not
HCK	not	not
MYL3	not	not
PLEK	not	not
SYP	not	not
HSP90AB1	not	not
RHOC	not	not
TPM2	not	not
YES1	not	include
HNRNPC	not	not
HSP90AA1	not	not
PFN1	not	not
GP1BA	not	not
ANXA2	include	not
CSF1R	not	not
FES	not	not
H1-0	not	not
P4HB	not	not
TPM3	not	not
S100A6	not	not
GSN	not	not
IGHV4-34	not	not
IGKV5-2	not	not
IGKV4-1	not	not
IGKV2-30	not	not
FYN	not	not
KRT8	not	not
ITGB1	not	not
EDN1	not	not
ITGB3	not	not
SLC4A2	include	not
HSPB1	not	not
IGKV3-11	not	not
IGKV1D-39	not	not
IGKV1-16	not	not
IGLV7-43	not	not
HRG	not	not
PDGFA	not	not
ANXA1	not	not
ALDOA	not	not
PLA2G1B	not	not
ANG	not	not
TF	not	not
CXCL10	not	not
GC	not	not
FN1	include	not
MBP	not	not
FGG	not	not
TNNC2	not	not
SPTA1	not	not
CRYAB	not	not
IGHG4	not	not
IGHG3	not	not
IGHG2	not	not
IGHG1	not	not
IGKC	not	not
IGHV4-59	not	not
IGHV4-39	not	not
IGHV2-5	not	not
IGHV2-70	not	not
IGHV3-9	not	not
IGHV3-7	not	not
IGHV3-33	not	not
IGHV3-30	not	not
IGHV3-53	not	not
IGHV3-13	not	not
IGHV3-23	not	not
IGHV3-48	not	not
IGHV3-11	not	not
IGHV1-46	not	not
IGHV1-69	not	not
IGLV6-57	not	not
IGLV3-27	not	not
IGLV3-25	not	not
IGLV3-1	not	not
IGLV3-19	not	not
IGLV2-8	not	not
IGLV2-11	not	not
IGLV2-23	not	not
IGLV2-14	not	not
IGLV1-40	not	not
IGLV1-51	not	not
IGLV1-47	not	not
IGLV1-44	not	not
IGKV3-15	not	not
IGKV3-20	not	not
IGKV2D-28	not	not
IGKV2D-40	not	not
IGKV1D-12	not	not
IGKV1-5	not	not
IGKV1D-16	not	not
IGKV1-17	not	not
IGKV1-39	not	not
IGKV1-33	not	not
IGKV1D-33	not	not
IL1A	not	not
TNF	not	not
NGF	not	not
TGFB1	not	not
KRAS	not	not
HRAS	not	not
EGFR	not	not
ABL1	not	not
ACTL6A	not	not
PAK4	not	not
APC2	not	not
FAM107A	not	not
ONECUT2	not	not
TTLL1	not	not
LATS1	not	not
RIGI	not	not
HSPA4L	include	not
CPNE6	not	not
APBB3	not	not
NTN1	not	not
YEATS4	not	not
FMNL1	not	not
GJB6	not	not
BAG4	not	not
SVIL	not	not
RAPGEF3	not	not
RASGRP1	not	not
KLHL2	not	not
GABARAP	not	not
S1PR2	not	not
TJP3	not	not
OR2A4	not	not
ABLIM3	not	not
FARP2	not	not
SORBS2	not	not
FCHSD2	not	not
MACF1	not	not
MICAL2	not	not
RHOBTB1	not	not
MYO1D	not	not
SLIT2	not	not
ACTL6B	not	not
STK17B	not	not
TRPM2	not	not
NEBL	not	not
TRIO	not	not
DCTN3	not	not
PAK3	not	not
BCAR3	not	not
REM1	not	not
NPM3	not	not
LRP6	not	not
SKAP2	not	not
TRIM3	not	not
FLNB	not	not
AVIL	not	not
XYLB	not	not
DNAJB6	include	not
PHACTR2	not	not
RAB11FIP3	not	not
HIP1R	not	not
COBL	not	not
CLASP2	not	not
ROCK2	not	not
LDB3	not	not
WDR1	not	not
SDC3	not	not
NOS1AP	not	not
SRGAP2	not	not
OPHN1	not	not
DIAPH2	not	not
GAS7	not	not
SNX2	not	not
PLA2G6	not	not
JAK2	not	not
DIAPH1	not	not
SORBS3	not	not
NPHS1	not	not
PIP5K1C	not	not
SMARCA5	not	include
PRKN	not	not
GMFG	not	not
KALRN	not	not
TYROBP	not	not
GAS2	not	not
MYO1B	not	not
PRKAB2	not	not
ACTN4	not	not
LSP1	not	not
NCK2	not	not
SPRY2	not	not
PSTPIP1	not	not
WIPF1	not	not
EPB41L2	not	not
PROM1	not	not
SYNJ1	not	not
MTSS1	not	not
HSPA12A	not	not
TGFB1I1	include	not
DAPK3	not	not
SEPTIN4	not	not
ARHGAP6	not	not
SIPA1L1	not	not
PLXNB1	not	not
ASAP2	not	not
MEFV	not	not
CLDN3	not	not
PDPK1	not	not
FGF10	not	not
ARPC5	not	not
INPPL1	not	not
TCAP	not	not
NPHP1	not	not
ZNF185	not	not
VILL	not	not
MUSK	not	not
ARPC3	not	not
ARPC2	not	not
ARPC1B	not	not
FYB1	not	not
ARHGEF11	not	include
SEMA3E	not	not
PLXNB2	not	not
SPTBN2	not	not
ARHGEF10	not	not
SYN3	not	not
HS24/p52	not	not
PIP5K1B	not	not
PPP1R12A	not	not
AURKA	not	not
MYL12B	not	not
CASK	not	not
FSCN2	not	not
IKBKB	not	not
LIN7A	not	not
GIPC1	not	not
TAX1BP3	not	not
MRAS	not	not
NHERF1	not	not
HSpTB1	not	not
HSpTB1	not	not
HSpTB1	not	not
ENC1	not	not
DVL2	not	not
ABLIM1	not	not
CDC42EP2	not	not
TMSB4Y	not	not
ARHGAP33	not	not
TXNDC9	not	not
SOCS7	not	not
ARID1A	not	not
SH2B2	not	not
FBP2	not	not
PODXL	not	not
ACKR2	not	not
CCL21	not	not
SDCBP	not	not
DLL1	not	not
LAD1	not	not
BIN1	not	not
PIK3R2	not	not
IGF2BP3	not	not
WASL	not	include
DCTN6	not	not
CLIC1	not	not
TULP1	not	not
HIP1	not	not
RHOD	not	not
CCL24	not	not
HAX1	not	not
MYO1F	not	not
MYO1C	not	not
PDLIM1	not	not
GCK	not	not
GCK	not	not
GCK	not	not
GCK	not	not
GCK	not	not
GCK	not	not
GCK	not	not
GCK	not	not
GCK	not	not
GCK	not	not
GCK	not	not
MYO9B	not	not
MYO9B	not	not
KPTN	not	not
GMFG	not	not
MYO9B	not	not
GMFG	not	not
MYO9B	not	not
SPTBN4	not	not
KPTN	not	not
GMFG	not	not
GMFG	not	not
MYO1F	not	not
MYH14	not	not
KPTN	not	not
MYO1F	not	not
GMFG	not	not
GMFG	not	not
PRKCE	not	not
CRK	not	not
FLT1	not	not
MYH7	not	not
MYH7	not	not
GCK	not	not
SPTBN1	not	not
KLHL21	not	not
LASP1	not	not
CNN2	not	not
TMOD4	not	not
SEPTIN9	not	not
CNN1	not	not
FLII	not	not
KEAP1	not	not
TMOD4	not	not
SPIRE1	not	not
HYOU1	not	not
SMARCA4	not	not
CNN1	not	not
TPM4	not	not
SMARCA4	not	not
ACTN4	not	not
SSH2	not	not
SPIRE1	not	not
TPM4	not	not
CNN1	not	not
TNNI3	not	not
SPIRE1	not	not
SSH2	not	not
PLEKHH3	not	not
HMG20B	not	not
PFN1	not	not
MYO1D	not	not
EZR-ROS1	not	not
EPB41L3	not	not
MYO1D	not	not
SMARCE1	not	not
WIPF2	not	not
HYOU1	not	not
FLII	not	not
MYH2	not	not
HYOU1	not	not
HYOU1	not	not
SMARCE1	not	not
SMARCE1	not	not
WIPF2	not	not
HYOU1	not	not
SMARCE1	not	not
MPRIP	include	not
SSH2	not	not
MPRIP	include	not
MICAL3	not	not
FLII	not	not
MYO1D	not	not
COBL	not	not
PHACTR2	not	not
SPIRE1	not	not
TPM3	not	not
SYNE1	not	not
FMNL1	not	not
AIF1	not	not
MYO1C	not	not
MYO1C	not	not
MYO1C	not	not
PFN1	not	not
MRTFB	not	not
MTSS2	not	not
DNASE1	not	not
PHACTR2	not	not
ACTN1	not	not
FLNB	not	not
PXK	not	not
PLS3	not	not
FILIP1L	not	not
MYO7A	not	not
SH3YL1	not	not
ANLN	not	not
ANLN	not	not
ARPC2	not	not
NEB	not	not
EPB41L1	not	not
FLNA	not	not
NEB	not	not
HSPA14	not	not
CYFIP2	not	not
COBL	not	not
ANLN	not	not
SMARCAL1	not	not
ANLN	not	not
SH3YL1	not	not
ANLN	not	not
ACTN4	not	not
ANLN	not	not
CAPG	not	not
VIL1	not	not
NEB	not	not
VILL	not	not
TPM1	not	not
SMARCAL1	not	not
NEXN	not	not
TRIOBP	include	not
GCK	not	not
CNN2	not	not
SPIRE2	not	not
TMSB15B	not	not
MYO9A	not	not
COTL1	not	not
MYO9A	not	not
MACF1	not	not
MTSS2	not	not
MACF1	not	not
DNAAF1	not	not
MYO9A	not	not
TMOD3	not	not
MYO1E	not	not
TMOD3	not	not
TLN2	include	not
MYO1E	not	not
TLN2	include	not
MYO5C	not	not
TMOD2	not	not
MYO5C	not	not
MYO5C	not	not
FMN1	not	not
FMN1	not	not
MYO1E	not	not
MYO1E	not	not
TPM1	not	not
CYFIP1	not	not
TPM1	not	not
TPM1	not	not
TMOD3	not	not
TPM1	not	not
TPM1	not	not
TPM1	not	not
ACTN1	not	not
SPTB	not	not
PPP1R12A	not	not
SSH1	not	not
KANSL2	not	not
RND1	not	not
HIP1R	not	not
MYO18A	not	include
EHBP1L1	not	not
PLEC	not	not
MTSS1	not	not
CTNNA1	not	not
MTSS1	not	not
MTSS1	not	not
PANK4	not	not
PANK4	not	not
HK3	not	not
AP1AR	not	not
HK3	not	not
SGCA	not	not
HSPA9	not	not
ACTR8	not	not
ABLIM1	not	not
MACF1	not	not
PHACTR1	not	not
NEB	not	not
MICAL1	not	not
MACF1	not	not
MICALL1	not	not
TRIOBP	include	not
TRIOBP	include	not
DBNL	not	not
FLNA	not	not
FLNA	not	not
EPB41L2	not	not
MACF1	not	not
EPB41L1	not	not
PHACTR1	not	not
NEB	not	not
DMD	not	not
MACF1	not	not
MACF1	not	not
DMD	not	not
ZYX	include	not
TMOD2	not	not
PFN2	not	not
ARPC2	not	not
SMARCB1	not	not
CTNNA1	not	not
SYNE2	not	not
CLMN	not	not
ACTN1	not	not
MYO1A	not	not
GMFB	not	not
TNNI1	not	not
CLMN	not	not
TNNI1	not	not
OSGEP	not	not
TNNI1	not	not
CLMN	not	not
MYO5A	not	not
MYO1A	not	not
ACTN1	not	not
ACTN1	not	not
ACTN1	not	not
ACTN1	not	not
DAAM1	not	not
OSGEP	not	not
CFL1	not	not
RGS22	not	not
MYH10	not	not
TLN2	include	not
STIM1	not	not
MYO1G	not	not
CAP2	include	not
COBLL1	not	not
FLNA	not	not
MYO5A	not	not
CAP2	include	not
ARPC4-TTLL3	not	not
SCIN	not	not
DBNL	not	not
CTTNBP2	not	not
ERMN	not	not
CCT7	not	not
CAPZA2	not	not
DST	not	not
ABLIM1	not	not
MYO16	not	not
SPTBN1	not	not
TWF1	not	not
TWF1	not	not
FMNL3	not	not
SSH1	not	not
TWF1	not	not
ARPC1B	not	not
KANSL2	not	not
SMARCC2	not	not
KANSL2	not	not
AVIL	not	not
LIMA1	include	not
LIMA1	include	not
TWF1	not	not
LIMA1	include	not
LIMA1	include	not
TWF1	not	not
LIMA1	include	not
ABLIM1	not	not
TRIOBP	include	not
TRIOBP	include	not
SMARCA2	not	not
PICK1	not	not
ACTA2	not	not
TRIOBP	include	not
PHACTR2	not	not
LASP1	not	not
SMARCA2	not	not
DSTN	not	not
ACTA2	not	not
AFAP1L2	not	not
DST	not	not
CTNNA2	not	not
PHACTR2	not	not
TPM1	not	not
MYO18B	not	not
MYO1C	not	not
SSH2	not	not
SYNE1	not	not
SHROOM2	not	not
MYO3B	not	not
KLHL1	not	not
MYO3A	not	not
ABLIM2	not	not
SYNE1	not	not
SH3YL1	not	not
ACTN4	not	not
[truncated: 983 more rows]

## Sheet: Listed protein
Actin binding		Localized nucleolus
increased	decreased	increased	decreased
PDLIM7	CLNS1A	PDLIM7	AGFG1		Protein symbol	Protein name	Fold change
BAIAP2	SSH3	EEF1A1	XRCC1		ARPC1A	Actin related protein 2/3 complex subunit 1A	0.0945056
HSPH1	HOOK1	ANXA2	SYNCRIP		SMARCA5	SWI/SNF-related matrix-associated actin-dependent regulator of chromatin subfamily A member 5	0.399124
DNAJB6	ARPC1A	PARP1	PSPC1		EIF2AK2	Eukaryotic translation initiation factor 2 alpha kinase 2	0.477374
FN1	ARHGEF11	TRIOBP	ARPC1A		ANXA2	Annexin A2	1.59264
KCTD10	ADD1	SPATS2L	POLR2E		EEF1A1	Eukaryotic translation elongation factor 1 alpha 1	2.20308
EEF1A1	EHBP1	S100A13	POLR1A		PDLIM7	PDZ and LIM domain protein 7	169.231
ANXA2	TTN	NLE1	PARN		TRIOBP	TRIO -binding protein-1	205.115
PDLIM5	OSBPL3	DNAJA1	KDM3B
SLC4A2	WASL		TOP2B
RHOB	YES1		NAT10
SMTN	SMARCA5		SMARCA5
MAP1LC3B	MYO18A		GTF2I
BAIAP2L1	EIF2AK2		WDR12
SLC2A1	STK39		EIF2AK2
TES	MAEA		CTNNBL1
CNN3	LIN7C		TRIM56
CAP2	KIF15		RRP12
CALCOCO2	IQGAP3		MYBBP1A
TRIOBP			PWP1
PALLD			RNF20
CDK6			VDAC2
CTTNBP2NL			NOB1
TGFB1I1			GCN1L1
PKN1			ZNF207
HSPA6
HSPA4L
ARAP1
BST2
TLN2
MPRIP
ZYX
AMPH
LIMA1
ATP2C1
LIMA1
CD151
CADM1
